# Supplementary material for: A new species of Harpactea Bristowe, 1939 from Turkey (Araneae: Dysderidae)
Source: Biodivers Data J. 2015 Sep 7;(3):e4419. doi: 10.3897/BDJ.3.e4419 (PMC4568415; doi:10.3897/BDJ.3.e4419)
Supplement: XML Treatment for Harpactea alanyana [file BDJ.3.e4419-treatment1.xml]

<!DOCTYPE tp:taxon-treatment
  PUBLIC "-//TaxonX//DTD Taxonomic Treatment Publishing DTD v0 20100105//EN" "tax-treatment-NSO.dtd">
<tp:taxon-treatment xmlns:tp="http://www.plazi.org/taxpub"><tp:treatment-meta><mixed-citation publication-type="journal"><person-group><name><surname>Özkütük</surname><given-names>Recep Sulhi</given-names></name><name><surname>Elverici</surname><given-names>Mert</given-names></name><name><surname>Marusik</surname><given-names>Yuri M.</given-names></name><name><surname>Kunt</surname><given-names>Kadir Boğaç</given-names></name></person-group><article-title>A new species of <italic><tp:taxon-name><tp:taxon-name-part taxon-name-part-type="genus">Harpactea</tp:taxon-name-part></tp:taxon-name></italic> Bristowe, 1939 from Turkey (<tp:taxon-name><tp:taxon-name-part taxon-name-part-type="order">Araneae</tp:taxon-name-part></tp:taxon-name>: Dysderidae)</article-title><source>Biodivers Data J</source><day>07</day><month>9</month><year>2015</year><volume>2015</volume><issue>3</issue><pub-id pub-id-type="doi">10.3897/BDJ.3.e4419</pub-id></mixed-citation></tp:treatment-meta><tp:nomenclature><tp:taxon-name><tp:taxon-name-part taxon-name-part-type="genus">Harpactea</tp:taxon-name-part> <tp:taxon-name-part taxon-name-part-type="species">alanyana</tp:taxon-name-part><object-id xmlns:xlink="http://www.w3.org/1999/xlink" content-type="zoobank" xlink:type="simple" object-id-type="ZooBank">urn:lsid:zoobank.org:act:F0D68FCC-5A3E-40B6-8F0D-A898C03D6D30</object-id></tp:taxon-name><tp:taxon-status xmlns:xlink="http://www.w3.org/1999/xlink" xlink:type="simple">sp. n.</tp:taxon-status></tp:nomenclature><tp:treatment-sec sec-type="materials"><title>Materials</title><list list-type="alpha-lower" list-content="occurrences"><list-item><p><bold>Type status:</bold> <named-content xmlns:xlink="http://www.w3.org/1999/xlink" content-type="dwc:typeStatus" xlink:type="simple">Holotype</named-content>. <bold>Occurrence:</bold> recordedBy: <named-content xmlns:xlink="http://www.w3.org/1999/xlink" content-type="dwc:recordedBy" xlink:type="simple">R.S. Özkütük</named-content>; sex: <named-content xmlns:xlink="http://www.w3.org/1999/xlink" content-type="dwc:sex" xlink:type="simple">1 male</named-content>; lifeStage: <named-content xmlns:xlink="http://www.w3.org/1999/xlink" content-type="dwc:lifeStage" xlink:type="simple">adult</named-content>; preparations: <named-content xmlns:xlink="http://www.w3.org/1999/xlink" content-type="dwc:preparations" xlink:type="simple">whole animal (ETOH)</named-content>; disposition: <named-content xmlns:xlink="http://www.w3.org/1999/xlink" content-type="dwc:disposition" xlink:type="simple">in collection</named-content>; <bold>Taxon:</bold> scientificName: <named-content xmlns:xlink="http://www.w3.org/1999/xlink" content-type="dwc:scientificName" xlink:type="simple"><italic><tp:taxon-name><tp:taxon-name-part taxon-name-part-type="genus">Harpactea</tp:taxon-name-part> <tp:taxon-name-part taxon-name-part-type="species">alanyana</tp:taxon-name-part></tp:taxon-name></italic></named-content>; class: <named-content xmlns:xlink="http://www.w3.org/1999/xlink" content-type="dwc:class" xlink:type="simple"><tp:taxon-name><tp:taxon-name-part taxon-name-part-type="class">Arachnida</tp:taxon-name-part></tp:taxon-name></named-content>; order: <named-content xmlns:xlink="http://www.w3.org/1999/xlink" content-type="dwc:order" xlink:type="simple"><tp:taxon-name><tp:taxon-name-part taxon-name-part-type="order">Araneae</tp:taxon-name-part></tp:taxon-name></named-content>; family: <named-content xmlns:xlink="http://www.w3.org/1999/xlink" content-type="dwc:family" xlink:type="simple"><tp:taxon-name><tp:taxon-name-part taxon-name-part-type="family">Dysderidae</tp:taxon-name-part></tp:taxon-name></named-content>; genus: <named-content xmlns:xlink="http://www.w3.org/1999/xlink" content-type="dwc:genus" xlink:type="simple"><tp:taxon-name><tp:taxon-name-part taxon-name-part-type="genus">Harpactea</tp:taxon-name-part></tp:taxon-name></named-content>; specificEpithet: <named-content xmlns:xlink="http://www.w3.org/1999/xlink" content-type="dwc:specificEpithet" xlink:type="simple">alanyana</named-content>; nomenclaturalCode: <named-content xmlns:xlink="http://www.w3.org/1999/xlink" content-type="dwc:nomenclaturalCode" xlink:type="simple">ICZN</named-content>; <bold>Location:</bold> continent: <named-content xmlns:xlink="http://www.w3.org/1999/xlink" content-type="dwc:continent" xlink:type="simple">Asia</named-content>; country: <named-content xmlns:xlink="http://www.w3.org/1999/xlink" content-type="dwc:country" xlink:type="simple">Turkey</named-content>; countryCode: <named-content xmlns:xlink="http://www.w3.org/1999/xlink" content-type="dwc:countryCode" xlink:type="simple">TR</named-content>; stateProvince: <named-content xmlns:xlink="http://www.w3.org/1999/xlink" content-type="dwc:stateProvince" xlink:type="simple">Mediterranean</named-content>; county: <named-content xmlns:xlink="http://www.w3.org/1999/xlink" content-type="dwc:county" xlink:type="simple">Antalya</named-content>; municipality: <named-content xmlns:xlink="http://www.w3.org/1999/xlink" content-type="dwc:municipality" xlink:type="simple">Alanya</named-content>; locality: <named-content xmlns:xlink="http://www.w3.org/1999/xlink" content-type="dwc:locality" xlink:type="simple">Taşatan Plateau</named-content>; verbatimLatitude: <named-content xmlns:xlink="http://www.w3.org/1999/xlink" content-type="dwc:verbatimLatitude" xlink:type="simple">36°38'37.3500"</named-content>; verbatimLongitude: <named-content xmlns:xlink="http://www.w3.org/1999/xlink" content-type="dwc:verbatimLongitude" xlink:type="simple">032°04'42.0900"</named-content>; verbatimCoordinateSystem: <named-content xmlns:xlink="http://www.w3.org/1999/xlink" content-type="dwc:verbatimCoordinateSystem" xlink:type="simple">degrees minutes seconds</named-content>; <bold>Event:</bold> samplingProtocol: <named-content xmlns:xlink="http://www.w3.org/1999/xlink" content-type="dwc:samplingProtocol" xlink:type="simple">sifter</named-content>; eventDate: <named-content xmlns:xlink="http://www.w3.org/1999/xlink" content-type="dwc:eventDate" xlink:type="simple">24 April 2011</named-content>; habitat: <named-content xmlns:xlink="http://www.w3.org/1999/xlink" content-type="dwc:habitat" xlink:type="simple">pine forest</named-content>; <bold>Record Level:</bold> institutionCode: <named-content xmlns:xlink="http://www.w3.org/1999/xlink" content-type="dwc:institutionCode" xlink:type="simple">AUZM</named-content>; basisOfRecord: <named-content xmlns:xlink="http://www.w3.org/1999/xlink" content-type="dwc:basisOfRecord" xlink:type="simple">PreservedSpecimen</named-content></p></list-item><list-item><p><bold>Type status:</bold> <named-content xmlns:xlink="http://www.w3.org/1999/xlink" content-type="dwc:typeStatus" xlink:type="simple">Paratype</named-content>. <bold>Occurrence:</bold> recordedBy: <named-content xmlns:xlink="http://www.w3.org/1999/xlink" content-type="dwc:recordedBy" xlink:type="simple">M. Elverici</named-content>; sex: <named-content xmlns:xlink="http://www.w3.org/1999/xlink" content-type="dwc:sex" xlink:type="simple">1 male, 1 female</named-content>; lifeStage: <named-content xmlns:xlink="http://www.w3.org/1999/xlink" content-type="dwc:lifeStage" xlink:type="simple">adult</named-content>; preparations: <named-content xmlns:xlink="http://www.w3.org/1999/xlink" content-type="dwc:preparations" xlink:type="simple">whole animal (ETOH)</named-content>; disposition: <named-content xmlns:xlink="http://www.w3.org/1999/xlink" content-type="dwc:disposition" xlink:type="simple">in collection</named-content>; <bold>Taxon:</bold> scientificName: <named-content xmlns:xlink="http://www.w3.org/1999/xlink" content-type="dwc:scientificName" xlink:type="simple"><italic><tp:taxon-name><tp:taxon-name-part taxon-name-part-type="genus">Harpactea</tp:taxon-name-part> <tp:taxon-name-part taxon-name-part-type="species">alanyana</tp:taxon-name-part></tp:taxon-name></italic></named-content>; class: <named-content xmlns:xlink="http://www.w3.org/1999/xlink" content-type="dwc:class" xlink:type="simple"><tp:taxon-name><tp:taxon-name-part taxon-name-part-type="class">Arachnida</tp:taxon-name-part></tp:taxon-name></named-content>; order: <named-content xmlns:xlink="http://www.w3.org/1999/xlink" content-type="dwc:order" xlink:type="simple"><tp:taxon-name><tp:taxon-name-part taxon-name-part-type="order">Araneae</tp:taxon-name-part></tp:taxon-name></named-content>; family: <named-content xmlns:xlink="http://www.w3.org/1999/xlink" content-type="dwc:family" xlink:type="simple"><tp:taxon-name><tp:taxon-name-part taxon-name-part-type="family">Dysderidae</tp:taxon-name-part></tp:taxon-name></named-content>; genus: <named-content xmlns:xlink="http://www.w3.org/1999/xlink" content-type="dwc:genus" xlink:type="simple"><tp:taxon-name><tp:taxon-name-part taxon-name-part-type="genus">Harpactea</tp:taxon-name-part></tp:taxon-name></named-content>; specificEpithet: <named-content xmlns:xlink="http://www.w3.org/1999/xlink" content-type="dwc:specificEpithet" xlink:type="simple">alanyana</named-content>; nomenclaturalCode: <named-content xmlns:xlink="http://www.w3.org/1999/xlink" content-type="dwc:nomenclaturalCode" xlink:type="simple">ICZN</named-content>; <bold>Location:</bold> continent: <named-content xmlns:xlink="http://www.w3.org/1999/xlink" content-type="dwc:continent" xlink:type="simple">Asia</named-content>; country: <named-content xmlns:xlink="http://www.w3.org/1999/xlink" content-type="dwc:country" xlink:type="simple">Turkey</named-content>; countryCode: <named-content xmlns:xlink="http://www.w3.org/1999/xlink" content-type="dwc:countryCode" xlink:type="simple">TR</named-content>; stateProvince: <named-content xmlns:xlink="http://www.w3.org/1999/xlink" content-type="dwc:stateProvince" xlink:type="simple">Mediterranean</named-content>; county: <named-content xmlns:xlink="http://www.w3.org/1999/xlink" content-type="dwc:county" xlink:type="simple">Antalya</named-content>; municipality: <named-content xmlns:xlink="http://www.w3.org/1999/xlink" content-type="dwc:municipality" xlink:type="simple">Alanya</named-content>; locality: <named-content xmlns:xlink="http://www.w3.org/1999/xlink" content-type="dwc:locality" xlink:type="simple">Asmaca Village</named-content>; verbatimLatitude: <named-content xmlns:xlink="http://www.w3.org/1999/xlink" content-type="dwc:verbatimLatitude" xlink:type="simple">36°36'32.3000"</named-content>; verbatimLongitude: <named-content xmlns:xlink="http://www.w3.org/1999/xlink" content-type="dwc:verbatimLongitude" xlink:type="simple">032°03'12.4000"</named-content>; verbatimCoordinateSystem: <named-content xmlns:xlink="http://www.w3.org/1999/xlink" content-type="dwc:verbatimCoordinateSystem" xlink:type="simple">degrees minutes seconds</named-content>; <bold>Event:</bold> samplingProtocol: <named-content xmlns:xlink="http://www.w3.org/1999/xlink" content-type="dwc:samplingProtocol" xlink:type="simple">sifter</named-content>; eventDate: <named-content xmlns:xlink="http://www.w3.org/1999/xlink" content-type="dwc:eventDate" xlink:type="simple">3 January 2013</named-content>; habitat: <named-content xmlns:xlink="http://www.w3.org/1999/xlink" content-type="dwc:habitat" xlink:type="simple">pine forest</named-content>; <bold>Record Level:</bold> institutionCode: <named-content xmlns:xlink="http://www.w3.org/1999/xlink" content-type="dwc:institutionCode" xlink:type="simple">NHMG</named-content>; basisOfRecord: <named-content xmlns:xlink="http://www.w3.org/1999/xlink" content-type="dwc:basisOfRecord" xlink:type="simple">PreservedSpecimen</named-content></p></list-item><list-item><p><bold>Type status:</bold> <named-content xmlns:xlink="http://www.w3.org/1999/xlink" content-type="dwc:typeStatus" xlink:type="simple">Paratype</named-content>. <bold>Occurrence:</bold> recordedBy: <named-content xmlns:xlink="http://www.w3.org/1999/xlink" content-type="dwc:recordedBy" xlink:type="simple">M. Elverici</named-content>; sex: <named-content xmlns:xlink="http://www.w3.org/1999/xlink" content-type="dwc:sex" xlink:type="simple">2 female</named-content>; lifeStage: <named-content xmlns:xlink="http://www.w3.org/1999/xlink" content-type="dwc:lifeStage" xlink:type="simple">adult</named-content>; preparations: <named-content xmlns:xlink="http://www.w3.org/1999/xlink" content-type="dwc:preparations" xlink:type="simple">whole animal (ETOH)</named-content>; disposition: <named-content xmlns:xlink="http://www.w3.org/1999/xlink" content-type="dwc:disposition" xlink:type="simple">in collection</named-content>; <bold>Taxon:</bold> scientificName: <named-content xmlns:xlink="http://www.w3.org/1999/xlink" content-type="dwc:scientificName" xlink:type="simple"><italic><tp:taxon-name><tp:taxon-name-part taxon-name-part-type="genus">Harpactea</tp:taxon-name-part> <tp:taxon-name-part taxon-name-part-type="species">alanyana</tp:taxon-name-part></tp:taxon-name></italic></named-content>; class: <named-content xmlns:xlink="http://www.w3.org/1999/xlink" content-type="dwc:class" xlink:type="simple"><tp:taxon-name><tp:taxon-name-part taxon-name-part-type="class">Arachnida</tp:taxon-name-part></tp:taxon-name></named-content>; order: <named-content xmlns:xlink="http://www.w3.org/1999/xlink" content-type="dwc:order" xlink:type="simple"><tp:taxon-name><tp:taxon-name-part taxon-name-part-type="order">Araneae</tp:taxon-name-part></tp:taxon-name></named-content>; family: <named-content xmlns:xlink="http://www.w3.org/1999/xlink" content-type="dwc:family" xlink:type="simple"><tp:taxon-name><tp:taxon-name-part taxon-name-part-type="family">Dysderidae</tp:taxon-name-part></tp:taxon-name></named-content>; genus: <named-content xmlns:xlink="http://www.w3.org/1999/xlink" content-type="dwc:genus" xlink:type="simple"><tp:taxon-name><tp:taxon-name-part taxon-name-part-type="genus">Harpactea</tp:taxon-name-part></tp:taxon-name></named-content>; specificEpithet: <named-content xmlns:xlink="http://www.w3.org/1999/xlink" content-type="dwc:specificEpithet" xlink:type="simple">alanyana</named-content>; nomenclaturalCode: <named-content xmlns:xlink="http://www.w3.org/1999/xlink" content-type="dwc:nomenclaturalCode" xlink:type="simple">ICZN</named-content>; <bold>Location:</bold> continent: <named-content xmlns:xlink="http://www.w3.org/1999/xlink" content-type="dwc:continent" xlink:type="simple">Asia</named-content>; country: <named-content xmlns:xlink="http://www.w3.org/1999/xlink" content-type="dwc:country" xlink:type="simple">Turkey</named-content>; countryCode: <named-content xmlns:xlink="http://www.w3.org/1999/xlink" content-type="dwc:countryCode" xlink:type="simple">TR</named-content>; stateProvince: <named-content xmlns:xlink="http://www.w3.org/1999/xlink" content-type="dwc:stateProvince" xlink:type="simple">Mediterranean</named-content>; county: <named-content xmlns:xlink="http://www.w3.org/1999/xlink" content-type="dwc:county" xlink:type="simple">Antalya</named-content>; municipality: <named-content xmlns:xlink="http://www.w3.org/1999/xlink" content-type="dwc:municipality" xlink:type="simple">Alanya</named-content>; locality: <named-content xmlns:xlink="http://www.w3.org/1999/xlink" content-type="dwc:locality" xlink:type="simple">Asmaca Village</named-content>; verbatimLatitude: <named-content xmlns:xlink="http://www.w3.org/1999/xlink" content-type="dwc:verbatimLatitude" xlink:type="simple">36°36'32.3000"</named-content>; verbatimLongitude: <named-content xmlns:xlink="http://www.w3.org/1999/xlink" content-type="dwc:verbatimLongitude" xlink:type="simple">032°03'12.4000"</named-content>; verbatimCoordinateSystem: <named-content xmlns:xlink="http://www.w3.org/1999/xlink" content-type="dwc:verbatimCoordinateSystem" xlink:type="simple">degrees minutes seconds</named-content>; <bold>Event:</bold> samplingProtocol: <named-content xmlns:xlink="http://www.w3.org/1999/xlink" content-type="dwc:samplingProtocol" xlink:type="simple">sifter</named-content>; eventDate: <named-content xmlns:xlink="http://www.w3.org/1999/xlink" content-type="dwc:eventDate" xlink:type="simple">3 January 2013</named-content>; habitat: <named-content xmlns:xlink="http://www.w3.org/1999/xlink" content-type="dwc:habitat" xlink:type="simple">pine forest</named-content>; <bold>Record Level:</bold> institutionCode: <named-content xmlns:xlink="http://www.w3.org/1999/xlink" content-type="dwc:institutionCode" xlink:type="simple">AUZM</named-content>; basisOfRecord: <named-content xmlns:xlink="http://www.w3.org/1999/xlink" content-type="dwc:basisOfRecord" xlink:type="simple">PreservedSpecimen</named-content></p></list-item><list-item><p><bold>Type status:</bold> <named-content xmlns:xlink="http://www.w3.org/1999/xlink" content-type="dwc:typeStatus" xlink:type="simple">Paratype</named-content>. <bold>Occurrence:</bold> recordedBy: <named-content xmlns:xlink="http://www.w3.org/1999/xlink" content-type="dwc:recordedBy" xlink:type="simple">K.B. Kunt</named-content>; sex: <named-content xmlns:xlink="http://www.w3.org/1999/xlink" content-type="dwc:sex" xlink:type="simple">1 male, 1 female</named-content>; lifeStage: <named-content xmlns:xlink="http://www.w3.org/1999/xlink" content-type="dwc:lifeStage" xlink:type="simple">adult</named-content>; preparations: <named-content xmlns:xlink="http://www.w3.org/1999/xlink" content-type="dwc:preparations" xlink:type="simple">whole animal (ETOH)</named-content>; disposition: <named-content xmlns:xlink="http://www.w3.org/1999/xlink" content-type="dwc:disposition" xlink:type="simple">in collection</named-content>; <bold>Taxon:</bold> scientificName: <named-content xmlns:xlink="http://www.w3.org/1999/xlink" content-type="dwc:scientificName" xlink:type="simple"><italic><tp:taxon-name><tp:taxon-name-part taxon-name-part-type="genus">Harpactea</tp:taxon-name-part> <tp:taxon-name-part taxon-name-part-type="species">alanyana</tp:taxon-name-part></tp:taxon-name></italic></named-content>; class: <named-content xmlns:xlink="http://www.w3.org/1999/xlink" content-type="dwc:class" xlink:type="simple"><tp:taxon-name><tp:taxon-name-part taxon-name-part-type="class">Arachnida</tp:taxon-name-part></tp:taxon-name></named-content>; order: <named-content xmlns:xlink="http://www.w3.org/1999/xlink" content-type="dwc:order" xlink:type="simple"><tp:taxon-name><tp:taxon-name-part taxon-name-part-type="order">Araneae</tp:taxon-name-part></tp:taxon-name></named-content>; family: <named-content xmlns:xlink="http://www.w3.org/1999/xlink" content-type="dwc:family" xlink:type="simple"><tp:taxon-name><tp:taxon-name-part taxon-name-part-type="family">Dysderidae</tp:taxon-name-part></tp:taxon-name></named-content>; genus: <named-content xmlns:xlink="http://www.w3.org/1999/xlink" content-type="dwc:genus" xlink:type="simple"><tp:taxon-name><tp:taxon-name-part taxon-name-part-type="genus">Harpactea</tp:taxon-name-part></tp:taxon-name></named-content>; specificEpithet: <named-content xmlns:xlink="http://www.w3.org/1999/xlink" content-type="dwc:specificEpithet" xlink:type="simple">alanyana</named-content>; nomenclaturalCode: <named-content xmlns:xlink="http://www.w3.org/1999/xlink" content-type="dwc:nomenclaturalCode" xlink:type="simple">ICZN</named-content>; <bold>Location:</bold> continent: <named-content xmlns:xlink="http://www.w3.org/1999/xlink" content-type="dwc:continent" xlink:type="simple">Asia</named-content>; country: <named-content xmlns:xlink="http://www.w3.org/1999/xlink" content-type="dwc:country" xlink:type="simple">Turkey</named-content>; countryCode: <named-content xmlns:xlink="http://www.w3.org/1999/xlink" content-type="dwc:countryCode" xlink:type="simple">TR</named-content>; stateProvince: <named-content xmlns:xlink="http://www.w3.org/1999/xlink" content-type="dwc:stateProvince" xlink:type="simple">Mediterranean</named-content>; county: <named-content xmlns:xlink="http://www.w3.org/1999/xlink" content-type="dwc:county" xlink:type="simple">Antalya</named-content>; municipality: <named-content xmlns:xlink="http://www.w3.org/1999/xlink" content-type="dwc:municipality" xlink:type="simple">Alanya</named-content>; locality: <named-content xmlns:xlink="http://www.w3.org/1999/xlink" content-type="dwc:locality" xlink:type="simple">Avsallar Town</named-content>; verbatimLatitude: <named-content xmlns:xlink="http://www.w3.org/1999/xlink" content-type="dwc:verbatimLatitude" xlink:type="simple">36°38'21.5000"</named-content>; verbatimLongitude: <named-content xmlns:xlink="http://www.w3.org/1999/xlink" content-type="dwc:verbatimLongitude" xlink:type="simple">031°45'24.9000"</named-content>; verbatimCoordinateSystem: <named-content xmlns:xlink="http://www.w3.org/1999/xlink" content-type="dwc:verbatimCoordinateSystem" xlink:type="simple">degrees minutes seconds</named-content>; <bold>Event:</bold> samplingProtocol: <named-content xmlns:xlink="http://www.w3.org/1999/xlink" content-type="dwc:samplingProtocol" xlink:type="simple">sifter</named-content>; eventDate: <named-content xmlns:xlink="http://www.w3.org/1999/xlink" content-type="dwc:eventDate" xlink:type="simple">6 January 2013</named-content>; habitat: <named-content xmlns:xlink="http://www.w3.org/1999/xlink" content-type="dwc:habitat" xlink:type="simple">pine forest</named-content>; <bold>Record Level:</bold> institutionCode: <named-content xmlns:xlink="http://www.w3.org/1999/xlink" content-type="dwc:institutionCode" xlink:type="simple">ZMMU</named-content>; basisOfRecord: <named-content xmlns:xlink="http://www.w3.org/1999/xlink" content-type="dwc:basisOfRecord" xlink:type="simple">PreservedSpecimen</named-content></p></list-item><list-item><p><bold>Type status:</bold> <named-content xmlns:xlink="http://www.w3.org/1999/xlink" content-type="dwc:typeStatus" xlink:type="simple">Paratype</named-content>. <bold>Occurrence:</bold> recordedBy: <named-content xmlns:xlink="http://www.w3.org/1999/xlink" content-type="dwc:recordedBy" xlink:type="simple">K.B. Kunt</named-content>; sex: <named-content xmlns:xlink="http://www.w3.org/1999/xlink" content-type="dwc:sex" xlink:type="simple">1 male, 1 female</named-content>; lifeStage: <named-content xmlns:xlink="http://www.w3.org/1999/xlink" content-type="dwc:lifeStage" xlink:type="simple">adult</named-content>; preparations: <named-content xmlns:xlink="http://www.w3.org/1999/xlink" content-type="dwc:preparations" xlink:type="simple">whole animal (ETOH)</named-content>; disposition: <named-content xmlns:xlink="http://www.w3.org/1999/xlink" content-type="dwc:disposition" xlink:type="simple">in collection</named-content>; <bold>Taxon:</bold> scientificName: <named-content xmlns:xlink="http://www.w3.org/1999/xlink" content-type="dwc:scientificName" xlink:type="simple"><italic><tp:taxon-name><tp:taxon-name-part taxon-name-part-type="genus">Harpactea</tp:taxon-name-part> <tp:taxon-name-part taxon-name-part-type="species">alanyana</tp:taxon-name-part></tp:taxon-name></italic></named-content>; class: <named-content xmlns:xlink="http://www.w3.org/1999/xlink" content-type="dwc:class" xlink:type="simple"><tp:taxon-name><tp:taxon-name-part taxon-name-part-type="class">Arachnida</tp:taxon-name-part></tp:taxon-name></named-content>; order: <named-content xmlns:xlink="http://www.w3.org/1999/xlink" content-type="dwc:order" xlink:type="simple"><tp:taxon-name><tp:taxon-name-part taxon-name-part-type="order">Araneae</tp:taxon-name-part></tp:taxon-name></named-content>; family: <named-content xmlns:xlink="http://www.w3.org/1999/xlink" content-type="dwc:family" xlink:type="simple"><tp:taxon-name><tp:taxon-name-part taxon-name-part-type="family">Dysderidae</tp:taxon-name-part></tp:taxon-name></named-content>; genus: <named-content xmlns:xlink="http://www.w3.org/1999/xlink" content-type="dwc:genus" xlink:type="simple"><tp:taxon-name><tp:taxon-name-part taxon-name-part-type="genus">Harpactea</tp:taxon-name-part></tp:taxon-name></named-content>; specificEpithet: <named-content xmlns:xlink="http://www.w3.org/1999/xlink" content-type="dwc:specificEpithet" xlink:type="simple">alanyana</named-content>; nomenclaturalCode: <named-content xmlns:xlink="http://www.w3.org/1999/xlink" content-type="dwc:nomenclaturalCode" xlink:type="simple">ICZN</named-content>; <bold>Location:</bold> continent: <named-content xmlns:xlink="http://www.w3.org/1999/xlink" content-type="dwc:continent" xlink:type="simple">Asia</named-content>; country: <named-content xmlns:xlink="http://www.w3.org/1999/xlink" content-type="dwc:country" xlink:type="simple">Turkey</named-content>; countryCode: <named-content xmlns:xlink="http://www.w3.org/1999/xlink" content-type="dwc:countryCode" xlink:type="simple">TR</named-content>; stateProvince: <named-content xmlns:xlink="http://www.w3.org/1999/xlink" content-type="dwc:stateProvince" xlink:type="simple">Mediterranean</named-content>; county: <named-content xmlns:xlink="http://www.w3.org/1999/xlink" content-type="dwc:county" xlink:type="simple">Antalya</named-content>; municipality: <named-content xmlns:xlink="http://www.w3.org/1999/xlink" content-type="dwc:municipality" xlink:type="simple">Alanya</named-content>; locality: <named-content xmlns:xlink="http://www.w3.org/1999/xlink" content-type="dwc:locality" xlink:type="simple">Avsallar Town</named-content>; verbatimLatitude: <named-content xmlns:xlink="http://www.w3.org/1999/xlink" content-type="dwc:verbatimLatitude" xlink:type="simple">36°38'21.5000"</named-content>; verbatimLongitude: <named-content xmlns:xlink="http://www.w3.org/1999/xlink" content-type="dwc:verbatimLongitude" xlink:type="simple">031°45'24.9000"</named-content>; verbatimCoordinateSystem: <named-content xmlns:xlink="http://www.w3.org/1999/xlink" content-type="dwc:verbatimCoordinateSystem" xlink:type="simple">degrees minutes seconds</named-content>; <bold>Event:</bold> samplingProtocol: <named-content xmlns:xlink="http://www.w3.org/1999/xlink" content-type="dwc:samplingProtocol" xlink:type="simple">sifter</named-content>; eventDate: <named-content xmlns:xlink="http://www.w3.org/1999/xlink" content-type="dwc:eventDate" xlink:type="simple">6 January 2013</named-content>; habitat: <named-content xmlns:xlink="http://www.w3.org/1999/xlink" content-type="dwc:habitat" xlink:type="simple">pine forest</named-content>; <bold>Record Level:</bold> institutionCode: <named-content xmlns:xlink="http://www.w3.org/1999/xlink" content-type="dwc:institutionCode" xlink:type="simple">ZMMU</named-content>; basisOfRecord: <named-content xmlns:xlink="http://www.w3.org/1999/xlink" content-type="dwc:basisOfRecord" xlink:type="simple">PreservedSpecimen</named-content></p></list-item><list-item><p><bold>Type status:</bold> <named-content xmlns:xlink="http://www.w3.org/1999/xlink" content-type="dwc:typeStatus" xlink:type="simple">Other material</named-content>. <bold>Taxon:</bold> scientificName: <named-content xmlns:xlink="http://www.w3.org/1999/xlink" content-type="dwc:scientificName" xlink:type="simple"><italic><tp:taxon-name><tp:taxon-name-part taxon-name-part-type="genus">Harpactea</tp:taxon-name-part> <tp:taxon-name-part taxon-name-part-type="species">osellai</tp:taxon-name-part></tp:taxon-name></italic> Brignoli, 1978</named-content>; namePublishedIn: <named-content xmlns:xlink="http://www.w3.org/1999/xlink" content-type="dwc:namePublishedIn" xlink:type="simple">Brignoli P.M. 1978. Ragni di Turchia V. Specie nuove o interessanti, cavernicole ed epigee, di varie famiglie (Araneae). Revue suisse de Zoologie. Vol.85. P.461-541.</named-content>; class: <named-content xmlns:xlink="http://www.w3.org/1999/xlink" content-type="dwc:class" xlink:type="simple"><tp:taxon-name><tp:taxon-name-part taxon-name-part-type="class">Arachnida</tp:taxon-name-part></tp:taxon-name></named-content>; order: <named-content xmlns:xlink="http://www.w3.org/1999/xlink" content-type="dwc:order" xlink:type="simple"><tp:taxon-name><tp:taxon-name-part taxon-name-part-type="order">Araneae</tp:taxon-name-part></tp:taxon-name></named-content>; family: <named-content xmlns:xlink="http://www.w3.org/1999/xlink" content-type="dwc:family" xlink:type="simple"><tp:taxon-name><tp:taxon-name-part taxon-name-part-type="family">Dysderidae</tp:taxon-name-part></tp:taxon-name></named-content>; genus: <named-content xmlns:xlink="http://www.w3.org/1999/xlink" content-type="dwc:genus" xlink:type="simple"><tp:taxon-name><tp:taxon-name-part taxon-name-part-type="genus">Harpactea</tp:taxon-name-part></tp:taxon-name></named-content>; specificEpithet: <named-content xmlns:xlink="http://www.w3.org/1999/xlink" content-type="dwc:specificEpithet" xlink:type="simple">osellai</named-content>; taxonomicStatus: <named-content xmlns:xlink="http://www.w3.org/1999/xlink" content-type="dwc:taxonomicStatus" xlink:type="simple">accepted</named-content>; <bold>Location:</bold> country: <named-content xmlns:xlink="http://www.w3.org/1999/xlink" content-type="dwc:country" xlink:type="simple">Turkey</named-content>; countryCode: <named-content xmlns:xlink="http://www.w3.org/1999/xlink" content-type="dwc:countryCode" xlink:type="simple">TR</named-content>; stateProvince: <named-content xmlns:xlink="http://www.w3.org/1999/xlink" content-type="dwc:stateProvince" xlink:type="simple">Amasya</named-content>; locality: <named-content xmlns:xlink="http://www.w3.org/1999/xlink" content-type="dwc:locality" xlink:type="simple">Borabay Lake</named-content>; <bold>Event:</bold> eventDate: <named-content xmlns:xlink="http://www.w3.org/1999/xlink" content-type="dwc:eventDate" xlink:type="simple">4 June 1969</named-content>; <bold>Record Level:</bold> institutionCode: <named-content xmlns:xlink="http://www.w3.org/1999/xlink" content-type="dwc:institutionCode" xlink:type="simple">MCSNV</named-content></p></list-item></list></tp:treatment-sec><tp:treatment-sec sec-type="Description"><title>Description</title><p><bold>Measurements [Holotype ♂ / Paratype ♀]: AL</bold> 1.88 / 3.00; <bold>CL</bold> 1.70 / 2.28; <bold>CWmax</bold> 1.30 / 1.72; <bold>CWmin</bold> 0.63 / 0.92; <bold>AMEd</bold> 0.08 / 0.11; <bold>PLEd</bold> 0.07 / 0.09; <bold>PMEd</bold> 0.05 / 0.08; <bold>ChF</bold> 0.28 / 0.40; <bold>ChG</bold> 0.25 / 0.27; <bold>ChL</bold> 0.64 / 0.93. Leg measurements are given in (Table <xref ref-type="table" rid="T1183457">1</xref>).</p><p>No apparent dimorphism between the sexes except in body sizes. Carapace hexagonal, reddish brown, dull and smooth. Carapace covered with very short, tiny and sparsely distributed setae. AME, PLE and PME closely grouped; AME separated (Fig. <xref ref-type="fig" rid="F1181772">1</xref><xref ref-type="fig" rid="F1181788">a</xref>, <xref ref-type="fig" rid="F1181789">b</xref>, <xref ref-type="fig" rid="F1181790">c</xref>, <xref ref-type="fig" rid="F1181791">d</xref>). Sternum yellowish. Margins of sternum brownish. Labium, gnathocoxae and chelicerae brownish; darker than sternum. Retrolateral edges at the distal part of the gnathocoxae with dense greyish-light brown setae. Distal part of gnathocoxae retrolaterally sclerotized. Anterior surface of chelicera with blackish, dark brown tubercles, with one seta on each.</p><p>Cheliceral groove with four teeth; at retromargin, with a small tooth located at the base of the groove, and with a more developed second tooth a little above the second quarter. Both retromarginal teeth conical and tubercular. Promarginal teeth more strongly developed; the one closer to the base of the cheliceral groove larger and almost twice the size of the other (Fig. <xref ref-type="fig" rid="F1181772">1</xref><xref ref-type="fig" rid="F1181792">e</xref>, <xref ref-type="fig" rid="F1181793">f</xref>). Abdomen cylindrical, yellowish; covered with tiny brownish hairs dorsally and ventrally (Fig. <xref ref-type="fig" rid="F1181772">1</xref><xref ref-type="fig" rid="F1181788">a</xref>).</p><p>Legs yellowish brown, covered with tiny brownish hairs on all surface. Leg formula IV, I, II, III. Tarsi with three claws. Paired claws toothed. Paired claws of leg I and II with 7 teeth; leg III and IV with 4 teeth. Scopula weak and in ventral position on the first distal half on 3rd and 4th tarsi and on 4th metatarsus; relatively strongly developed on 3rd metatarsus in ventral position at the first distal half. Coxae III with 1 prolateral spine; coxae IV with 1-2 prolateral spines. Patellae III with 1 spine dorsally. Further details on leg spination are given in (Table <xref ref-type="table" rid="T1183458">2</xref>).</p><sec sec-type="Palp"><title>Palp</title><p>Bulbus almost oval, yellowish brown, with embolus and two apophyses. An apparent membranous part between the bulb and the distal appendages; embolus hook-shaped, black, almost homogenously sclerotized. Bent anteriorly following the same course as apophysis<sub>b</sub>. Apophysis<sub>a</sub> L-shaped, apically well sclerotized, short and strong. Apophysisb separated from the membranous part of the bulbus with a wide angle from the base and orientates anteriorly. Apically blunt, conical and in the shape of a triangular apophysis in retrolateral view (Fig. <xref ref-type="fig" rid="F1183432">2</xref>).</p></sec><sec sec-type="Vulva"><title>Vulva</title><p>Distal expansion of spermatheca tenuously developed between distal crest and rod-shaped part of the anterior spermatheca. Nevertheless, it is more sclerotized at the surface compared to other parts of the anterior spermatheca. Distal crest gradually tapers through the tip. Rod-shaped part of the anterior spermatheca almost one and a half times the length of the distal crest. Basal transverse part of the anterior spermatheca widens through laterals and narrows through the tips, in the shape of open wings. A ring-shaped strongly sclerotized structure is apparent at the juncture of the rod-shaped part of the anterior spermatheca and the basal transverse part of the anterior spermatheca. Transverse bar in the shape of a lip. Posterior diverticulum prominent, and in the form of a broad membranous sac (Fig. <xref ref-type="fig" rid="F1183441">3</xref>).</p></sec></tp:treatment-sec><tp:treatment-sec sec-type="Diagnosis"><title>Diagnosis</title><p><italic><tp:taxon-name><tp:taxon-name-part taxon-name-part-type="genus">Harpactea</tp:taxon-name-part> <tp:taxon-name-part taxon-name-part-type="species">alanyana</tp:taxon-name-part></tp:taxon-name></italic> sp. n. can be easily distinguished from all known species of <italic><tp:taxon-name><tp:taxon-name-part taxon-name-part-type="genus">Harpactea</tp:taxon-name-part></tp:taxon-name></italic> by the unique structures of the male and female copulatory organs. The male palp of the new species is similar to that of <italic><tp:taxon-name><tp:taxon-name-part taxon-name-part-type="genus">H.</tp:taxon-name-part> <tp:taxon-name-part taxon-name-part-type="species">osellai</tp:taxon-name-part></tp:taxon-name></italic>. However, the two species can be easily separated by the shape of the bulb; by having a less curled embolus compared to <italic><tp:taxon-name><tp:taxon-name-part taxon-name-part-type="genus">H.</tp:taxon-name-part> <tp:taxon-name-part taxon-name-part-type="species">osellai</tp:taxon-name-part></tp:taxon-name></italic> and by the shape of the distal apophysis (Fig. <xref ref-type="fig" rid="F1183450">4</xref><xref ref-type="fig" rid="F1660780">a</xref>, <xref ref-type="fig" rid="F1660781">b</xref>). Additionally, the two species also differ in their body sizes and by the morphology of the female vulvae (Fig. <xref ref-type="fig" rid="F1183450">4</xref><xref ref-type="fig" rid="F1660782">c</xref>).</p></tp:treatment-sec><tp:treatment-sec sec-type="Etymology"><title>Etymology</title><p>The specific name refers to the type locality (Alanya District, Antalya Province, Turkey).</p></tp:treatment-sec><tp:treatment-sec sec-type="Distribution"><title>Distribution</title><p><italic><tp:taxon-name><tp:taxon-name-part taxon-name-part-type="genus">Harpactea</tp:taxon-name-part> <tp:taxon-name-part taxon-name-part-type="species">alanyana</tp:taxon-name-part></tp:taxon-name></italic> sp. n. is currently known only from the type locality and its vicinity.</p></tp:treatment-sec><tp:treatment-sec sec-type="Ecology"><title>Ecology</title><p>All specimens were collected from slopes and ridges lying parallel to the coastline, from sea level up to a maximum of around 1200 m on peaks of the Taurides Mountain range, by sifting tree litter of mixed forest with the following species <italic><tp:taxon-name><tp:taxon-name-part taxon-name-part-type="genus">Pinus</tp:taxon-name-part> <tp:taxon-name-part taxon-name-part-type="species">nigra</tp:taxon-name-part></tp:taxon-name></italic>, <italic><tp:taxon-name><tp:taxon-name-part taxon-name-part-type="genus">Quercus</tp:taxon-name-part> <tp:taxon-name-part taxon-name-part-type="species">coccifera</tp:taxon-name-part></tp:taxon-name></italic>, <italic><tp:taxon-name><tp:taxon-name-part taxon-name-part-type="genus">Arbutus</tp:taxon-name-part> <tp:taxon-name-part taxon-name-part-type="species">andrachne</tp:taxon-name-part></tp:taxon-name></italic>, <italic><tp:taxon-name><tp:taxon-name-part taxon-name-part-type="genus">Ceratonia</tp:taxon-name-part> <tp:taxon-name-part taxon-name-part-type="species">siliqua</tp:taxon-name-part></tp:taxon-name></italic>, etc. Adult males are known to be active from late autumn until the middle of spring, while females are only known from the winter.</p></tp:treatment-sec><tp:treatment-sec sec-type="Taxon discussion"><title>Taxon discussion</title><p><xref ref-type="bibr" rid="B1177357">Brignoli (1978a)</xref> placed <italic><tp:taxon-name><tp:taxon-name-part taxon-name-part-type="genus">H.</tp:taxon-name-part> <tp:taxon-name-part taxon-name-part-type="species">osellai</tp:taxon-name-part></tp:taxon-name></italic> under <italic>hombergi</italic> group, <italic>babori</italic> subgroup. A wide or flat embolus and a conspicuous Ap<sub>a</sub> are characteristics of the <italic>babori</italic> subgroup.</p><p><xref ref-type="bibr" rid="B1177377">Deeleman-Reinhold (1993)</xref> classified <italic><tp:taxon-name><tp:taxon-name-part taxon-name-part-type="genus">Harpactea</tp:taxon-name-part></tp:taxon-name></italic> under four major groups by considering structure of male and female reproductive organs, spination on legs and partly biogeographic distributions of the species. Among these groups, "D. group <italic>rubicunda</italic>" is characterized by the structure of vulva with a broad and membranous posterior diverticulum on female, and on male generally by the structure of bulb being globular and embolus and conductor (Ap<sub>a</sub>) being massive. Besides, coxae IV and patellae III can have 1 or more spines.</p><p><italic><tp:taxon-name><tp:taxon-name-part taxon-name-part-type="genus">H.</tp:taxon-name-part> <tp:taxon-name-part taxon-name-part-type="species">alanyana</tp:taxon-name-part></tp:taxon-name></italic>;</p><p><bold>1.</bold> Based on the oval bulbus, the massive embolus and apophysis<sub>a</sub>,</p><p><bold>2.</bold> the presence of spines on the patellae and coxae,</p><p>"<italic><tp:taxon-name><tp:taxon-name-part taxon-name-part-type="genus">H.</tp:taxon-name-part> <tp:taxon-name-part taxon-name-part-type="species">alanyana</tp:taxon-name-part></tp:taxon-name></italic>" belongs to "D. group <italic>rubicunda</italic>" by the characters stated above.</p></tp:treatment-sec><tp:treatment-sec sec-type="Notes"><title>Notes</title><p><xref ref-type="bibr" rid="B1177357">Brignoli (1978a)</xref> indicated in the label information that the holotype of <italic><tp:taxon-name><tp:taxon-name-part taxon-name-part-type="genus">H.</tp:taxon-name-part> <tp:taxon-name-part taxon-name-part-type="species">osellai</tp:taxon-name-part></tp:taxon-name></italic> had been preserved in “The Natural History Museum of Geneva” and the paratype in the “Civic Museum of Natural History of Verona”. We incidentally learned that it was the opposite, which means that the male holotype of <italic><tp:taxon-name><tp:taxon-name-part taxon-name-part-type="genus">H.</tp:taxon-name-part> <tp:taxon-name-part taxon-name-part-type="species">osellai</tp:taxon-name-part></tp:taxon-name></italic> is currently held in the “Civic Museum of Natural History of Verona” and the female paratype is found in “The Natural History Museum of Geneva”.</p></tp:treatment-sec><tp:treatment-sec><!--Section generated to contain objects referenced in tp:taxon-treatment.--><table-wrap id="T1183457" position="float" orientation="portrait"><label>Table 1.</label><caption><p>Leg measurements of <italic><tp:taxon-name><tp:taxon-name-part taxon-name-part-type="genus">Harpactea</tp:taxon-name-part> <tp:taxon-name-part taxon-name-part-type="species">alanyana</tp:taxon-name-part></tp:taxon-name></italic> sp. n. (Holotype <bold>♂</bold> / Paratype <bold>♀</bold>)</p></caption><table rules="all" border="0"><tbody><tr><td rowspan="1" colspan="1">
              <bold>Leg</bold>
            </td><td rowspan="1" colspan="1">
              <bold>Fe</bold>
            </td><td rowspan="1" colspan="1">
              <bold>Pa</bold>
            </td><td rowspan="1" colspan="1">
              <bold>Ti</bold>
            </td><td rowspan="1" colspan="1">
              <bold>Me</bold>
            </td><td rowspan="1" colspan="1">
              <bold>Ta</bold>
            </td><td rowspan="1" colspan="1">
              <bold>Total</bold>
            </td></tr><tr><td rowspan="1" colspan="1">
              <bold>I</bold>
            </td><td rowspan="1" colspan="1">1.48 / 1.88</td><td rowspan="1" colspan="1">0.83 / 1.14</td><td rowspan="1" colspan="1">1.18 / 1.55</td><td rowspan="1" colspan="1">1.00 / 1.35</td><td rowspan="1" colspan="1">0.40 / 0.45</td><td rowspan="1" colspan="1">4.89 / 6.37</td></tr><tr><td rowspan="1" colspan="1">
              <bold>II</bold>
            </td><td rowspan="1" colspan="1">1.35 / 1.75</td><td rowspan="1" colspan="1">0.75 / 1.13</td><td rowspan="1" colspan="1">1.13 / 1.45</td><td rowspan="1" colspan="1">1.10 / 1.38</td><td rowspan="1" colspan="1">0.38 / 0.38</td><td rowspan="1" colspan="1">4.71 / 6.09</td></tr><tr><td rowspan="1" colspan="1">
              <bold>III</bold>
            </td><td rowspan="1" colspan="1">1.07 / 1.45</td><td rowspan="1" colspan="1">0.57 / 0.73</td><td rowspan="1" colspan="1">0.83 / 0.78</td><td rowspan="1" colspan="1">1.10 / 1.38</td><td rowspan="1" colspan="1">0.34 / 0.48</td><td rowspan="1" colspan="1">3.91 / 4.82</td></tr><tr><td rowspan="1" colspan="1">
              <bold>IV</bold>
            </td><td rowspan="1" colspan="1">1.56 / 2.00</td><td rowspan="1" colspan="1">0.75 / 0.98</td><td rowspan="1" colspan="1">1.38 / 1.53</td><td rowspan="1" colspan="1">1.41 / 1.78</td><td rowspan="1" colspan="1">0.50 / 0.53</td><td rowspan="1" colspan="1">5.60 / 6.82</td></tr></tbody></table></table-wrap><fig-group id="F1181772" position="float" orientation="portrait"><caption><p><italic><tp:taxon-name><tp:taxon-name-part taxon-name-part-type="genus">Harpactea</tp:taxon-name-part> <tp:taxon-name-part taxon-name-part-type="species">alanyana</tp:taxon-name-part></tp:taxon-name></italic> sp. n. Scale lines: a 0.25 b, c, d 0.50 e, f 0.10 mm</p></caption><fig id="F1181788" position="float" orientation="portrait"><label>Figure 1a.</label><caption><p>Habitus of holotype male</p></caption><graphic xmlns:xlink="http://www.w3.org/1999/xlink" xlink:href="biodiversity_data_journal-3-e4419-g001_a.jpg" xlink:type="simple" position="float" orientation="portrait" id="oo_38637.jpg"/></fig><fig id="F1181789" position="float" orientation="portrait"><label>Figure 1b.</label><caption><p>Carapace, male</p></caption><graphic xmlns:xlink="http://www.w3.org/1999/xlink" xlink:href="biodiversity_data_journal-3-e4419-g001_b.jpg" xlink:type="simple" position="float" orientation="portrait" id="oo_38638.jpg"/></fig><fig id="F1181790" position="float" orientation="portrait"><label>Figure 1c.</label><caption><p>Ditto, female</p></caption><graphic xmlns:xlink="http://www.w3.org/1999/xlink" xlink:href="biodiversity_data_journal-3-e4419-g001_c.jpg" xlink:type="simple" position="float" orientation="portrait" id="oo_38639.jpg"/></fig><fig id="F1181791" position="float" orientation="portrait"><label>Figure 1d.</label><caption><p>Ditto, lateral view</p></caption><graphic xmlns:xlink="http://www.w3.org/1999/xlink" xlink:href="biodiversity_data_journal-3-e4419-g001_d.jpg" xlink:type="simple" position="float" orientation="portrait" id="oo_38640.jpg"/></fig><fig id="F1181792" position="float" orientation="portrait"><label>Figure 1e.</label><caption><p>Cheliceral teeth (arrow indicates position of retromarginal small tooth)</p></caption><graphic xmlns:xlink="http://www.w3.org/1999/xlink" xlink:href="biodiversity_data_journal-3-e4419-g001_e.jpg" xlink:type="simple" position="float" orientation="portrait" id="oo_38634.jpg"/></fig><fig id="F1181793" position="float" orientation="portrait"><label>Figure 1f.</label><caption><p>Ditto</p></caption><graphic xmlns:xlink="http://www.w3.org/1999/xlink" xlink:href="biodiversity_data_journal-3-e4419-g001_f.jpg" xlink:type="simple" position="float" orientation="portrait" id="oo_38636.jpg"/></fig></fig-group><fig id="F1181788" position="float" orientation="portrait"><label>Figure 1a.</label><caption><p>Habitus of holotype male</p></caption><graphic xmlns:xlink="http://www.w3.org/1999/xlink" xlink:href="biodiversity_data_journal-3-e4419-g001_a.jpg" xlink:type="simple" position="float" orientation="portrait" id="oo_38637.jpg"/></fig><fig id="F1181789" position="float" orientation="portrait"><label>Figure 1b.</label><caption><p>Carapace, male</p></caption><graphic xmlns:xlink="http://www.w3.org/1999/xlink" xlink:href="biodiversity_data_journal-3-e4419-g001_b.jpg" xlink:type="simple" position="float" orientation="portrait" id="oo_38638.jpg"/></fig><fig id="F1181790" position="float" orientation="portrait"><label>Figure 1c.</label><caption><p>Ditto, female</p></caption><graphic xmlns:xlink="http://www.w3.org/1999/xlink" xlink:href="biodiversity_data_journal-3-e4419-g001_c.jpg" xlink:type="simple" position="float" orientation="portrait" id="oo_38639.jpg"/></fig><fig id="F1181791" position="float" orientation="portrait"><label>Figure 1d.</label><caption><p>Ditto, lateral view</p></caption><graphic xmlns:xlink="http://www.w3.org/1999/xlink" xlink:href="biodiversity_data_journal-3-e4419-g001_d.jpg" xlink:type="simple" position="float" orientation="portrait" id="oo_38640.jpg"/></fig><fig id="F1181792" position="float" orientation="portrait"><label>Figure 1e.</label><caption><p>Cheliceral teeth (arrow indicates position of retromarginal small tooth)</p></caption><graphic xmlns:xlink="http://www.w3.org/1999/xlink" xlink:href="biodiversity_data_journal-3-e4419-g001_e.jpg" xlink:type="simple" position="float" orientation="portrait" id="oo_38634.jpg"/></fig><fig id="F1181793" position="float" orientation="portrait"><label>Figure 1f.</label><caption><p>Ditto</p></caption><graphic xmlns:xlink="http://www.w3.org/1999/xlink" xlink:href="biodiversity_data_journal-3-e4419-g001_f.jpg" xlink:type="simple" position="float" orientation="portrait" id="oo_38636.jpg"/></fig><table-wrap id="T1183458" position="float" orientation="portrait"><label>Table 2.</label><caption><p>Leg spination of <italic><tp:taxon-name><tp:taxon-name-part taxon-name-part-type="genus">Harpactea</tp:taxon-name-part> <tp:taxon-name-part taxon-name-part-type="species">alanyana</tp:taxon-name-part></tp:taxon-name></italic> sp. n.</p></caption><table rules="all" border="0"><tbody><tr><td rowspan="1" colspan="1">
              <bold>♂</bold>
            </td><td rowspan="1" colspan="1">
              <bold>Leg I</bold>
            </td><td rowspan="1" colspan="1">
              <bold>Leg II</bold>
            </td><td rowspan="1" colspan="1">
              <bold>Leg III</bold>
            </td><td rowspan="1" colspan="1">
              <bold>Leg IV</bold>
            </td></tr><tr><td rowspan="1" colspan="1">
              <bold>C</bold>
            </td><td rowspan="1" colspan="1">0</td><td rowspan="1" colspan="1">0</td><td rowspan="1" colspan="1">1 Pl</td><td rowspan="1" colspan="1">1 Pl</td></tr><tr><td rowspan="1" colspan="1">
              <bold>Fe</bold>
            </td><td rowspan="1" colspan="1">2 Pl</td><td rowspan="1" colspan="1">1, 1 Pl</td><td rowspan="1" colspan="1">1, 1 D 1, 1, 1 Rl</td><td rowspan="1" colspan="1">1, 2 D</td></tr><tr><td rowspan="1" colspan="1">
              <bold>Pa</bold>
            </td><td rowspan="1" colspan="1">0</td><td rowspan="1" colspan="1">0</td><td rowspan="1" colspan="1">1 D</td><td rowspan="1" colspan="1">0</td></tr><tr><td rowspan="1" colspan="1">
              <bold>Ti</bold>
            </td><td rowspan="1" colspan="1">0</td><td rowspan="1" colspan="1">0</td><td rowspan="1" colspan="1">1, 1 Pl 1, 1, 1 Rl 1, 1, 2 V</td><td rowspan="1" colspan="1">1, 1, 1 Pl 1, 1, 1 Rl 1, 1, 2 V</td></tr><tr><td rowspan="1" colspan="1">
              <bold>Me</bold>
            </td><td rowspan="1" colspan="1">0</td><td rowspan="1" colspan="1">0</td><td rowspan="1" colspan="1">1, 1 Pl 1, 1, 1 Rl 2, 1, 2 V</td><td rowspan="1" colspan="1">1, 1, 1 Pl 1, 1, 1, 1 Rl 1, 1, 2 V</td></tr><tr><td rowspan="1" colspan="1">
              <bold>♀</bold>
            </td><td rowspan="1" colspan="4"/></tr><tr><td rowspan="1" colspan="1">
              <bold>C</bold>
            </td><td rowspan="1" colspan="1">0</td><td rowspan="1" colspan="1">0</td><td rowspan="1" colspan="1">1 Pl</td><td rowspan="1" colspan="1">1-2 Pl</td></tr><tr><td rowspan="1" colspan="1">
              <bold>Fe</bold>
            </td><td rowspan="1" colspan="1">2 Pl</td><td rowspan="1" colspan="1">1, 1 Pl</td><td rowspan="1" colspan="1">1, 1 D 1, 1 Rl</td><td rowspan="1" colspan="1">1, 1 Pl 1, 1 D</td></tr><tr><td rowspan="1" colspan="1">
              <bold>Pa</bold>
            </td><td rowspan="1" colspan="1">0</td><td rowspan="1" colspan="1">0</td><td rowspan="1" colspan="1">1 D</td><td rowspan="1" colspan="1">0</td></tr><tr><td rowspan="1" colspan="1">
              <bold>Ti</bold>
            </td><td rowspan="1" colspan="1">0</td><td rowspan="1" colspan="1">0</td><td rowspan="1" colspan="1">1, 1 Pl 1, 1, 1 Rl 1, 1, 2 V</td><td rowspan="1" colspan="1">1, 1, 1 Pl 1, 1, 1 Rl 1, 1, 2 V</td></tr><tr><td rowspan="1" colspan="1">
              <bold>Me</bold>
            </td><td rowspan="1" colspan="1">0</td><td rowspan="1" colspan="1">0</td><td rowspan="1" colspan="1">1, 1 Pl 1, 1, 1 Rl 2, 1, 2 V</td><td rowspan="1" colspan="1">1, 1, 1 Pl 1, 1, 1, 1 Rl 1, 1, 2 V</td></tr></tbody></table></table-wrap><fig-group id="F1183432" position="float" orientation="portrait"><caption><p><italic><tp:taxon-name><tp:taxon-name-part taxon-name-part-type="genus">Harpactea</tp:taxon-name-part> <tp:taxon-name-part taxon-name-part-type="species">alanyana</tp:taxon-name-part></tp:taxon-name></italic> sp. n. Scale lines: 0.1 mm&lt;br/&gt;</p></caption><fig id="F1183437" position="float" orientation="portrait"><label>Figure 2a.</label><caption><p>Distal appendages of male bulb, nearly posterior view. Abbreviations: <bold><italic>Ap<sub>a</sub></italic></bold>, apophysis<sub>a</sub>; <bold><italic>Ap<sub>b</sub></italic></bold>, apophysis<sub>b</sub>; <bold><italic>E</italic></bold>, Embolus</p></caption><graphic xmlns:xlink="http://www.w3.org/1999/xlink" xlink:href="biodiversity_data_journal-3-e4419-g002_a.jpg" xlink:type="simple" position="float" orientation="portrait" id="oo_38632.jpg"/></fig><fig id="F1183438" position="float" orientation="portrait"><label>Figure 2b.</label><caption><p>Male palp, prolateral view</p></caption><graphic xmlns:xlink="http://www.w3.org/1999/xlink" xlink:href="biodiversity_data_journal-3-e4419-g002_b.jpg" xlink:type="simple" position="float" orientation="portrait" id="oo_38629.jpg"/></fig><fig id="F1183439" position="float" orientation="portrait"><label>Figure 2c.</label><caption><p>Ditto, retrolateral view</p></caption><graphic xmlns:xlink="http://www.w3.org/1999/xlink" xlink:href="biodiversity_data_journal-3-e4419-g002_c.jpg" xlink:type="simple" position="float" orientation="portrait" id="oo_38630.jpg"/></fig><fig id="F1183440" position="float" orientation="portrait"><label>Figure 2d.</label><caption><p>Ditto, nearly retrolateral view</p></caption><graphic xmlns:xlink="http://www.w3.org/1999/xlink" xlink:href="biodiversity_data_journal-3-e4419-g002_d.jpg" xlink:type="simple" position="float" orientation="portrait" id="oo_38631.jpg"/></fig></fig-group><fig-group id="F1183441" position="float" orientation="portrait"><caption><p><italic><tp:taxon-name><tp:taxon-name-part taxon-name-part-type="genus">Harpactea</tp:taxon-name-part> <tp:taxon-name-part taxon-name-part-type="species">alanyana</tp:taxon-name-part></tp:taxon-name></italic> sp. n. Abbreviations: <bold><italic>As</italic></bold>, anterior spermatheca; <bold><italic>aba</italic></bold>, anterior basal arc; <bold><italic>btas</italic></bold>, basal transverse part of the anterior spermatheca; <bold><italic>dc</italic></bold>, distal crest; <bold><italic>des</italic></bold>, distal expansion of the spermatheca; <bold><italic>Pd</italic></bold>, posterior diverticulum; <bold><italic>rsas</italic></bold>, rod-shaped part of the anterior spermatheca; <bold><italic>tb</italic></bold>, transverse bar. Scale lines: 0.02 mm</p></caption><fig id="F1183446" position="float" orientation="portrait"><label>Figure 3a.</label><caption><p>Vulva, dorsal view</p></caption><graphic xmlns:xlink="http://www.w3.org/1999/xlink" xlink:href="biodiversity_data_journal-3-e4419-g003_a.jpg" xlink:type="simple" position="float" orientation="portrait" id="oo_38615.jpg"/></fig><fig id="F1183447" position="float" orientation="portrait"><label>Figure 3b.</label><caption><p>Ditto</p></caption><graphic xmlns:xlink="http://www.w3.org/1999/xlink" xlink:href="biodiversity_data_journal-3-e4419-g003_b.jpg" xlink:type="simple" position="float" orientation="portrait" id="oo_38618.jpg"/></fig><fig id="F1183448" position="float" orientation="portrait"><label>Figure 3c.</label><caption><p>Ditto</p></caption><graphic xmlns:xlink="http://www.w3.org/1999/xlink" xlink:href="biodiversity_data_journal-3-e4419-g003_c.jpg" xlink:type="simple" position="float" orientation="portrait" id="oo_38617.jpg"/></fig><fig id="F1183449" position="float" orientation="portrait"><label>Figure 3d.</label><caption><p>Ditto, ventral view</p></caption><graphic xmlns:xlink="http://www.w3.org/1999/xlink" xlink:href="biodiversity_data_journal-3-e4419-g003_d.jpg" xlink:type="simple" position="float" orientation="portrait" id="oo_38616.jpg"/></fig></fig-group><fig-group id="F1183450" position="float" orientation="portrait"><caption><p><italic><tp:taxon-name><tp:taxon-name-part taxon-name-part-type="genus">Harpactea</tp:taxon-name-part> <tp:taxon-name-part taxon-name-part-type="species">osellai</tp:taxon-name-part></tp:taxon-name></italic>, holotype. Fig. 3c is redrawn from <xref ref-type="bibr" rid="B1177357">Brignoli 1978a</xref> Scale lines: 0.1 mm</p></caption><fig id="F1660780" position="float" orientation="portrait"><label>Figure 4a.</label><caption><p>Male palp, prolateral view</p></caption><graphic xmlns:xlink="http://www.w3.org/1999/xlink" xlink:href="biodiversity_data_journal-3-e4419-g004_a.jpg" xlink:type="simple" position="float" orientation="portrait" id="oo_49656.jpg"/></fig><fig id="F1660781" position="float" orientation="portrait"><label>Figure 4b.</label><caption><p>Ditto, retrolateral view</p></caption><graphic xmlns:xlink="http://www.w3.org/1999/xlink" xlink:href="biodiversity_data_journal-3-e4419-g004_b.jpg" xlink:type="simple" position="float" orientation="portrait" id="oo_49660.jpg"/></fig><fig id="F1660782" position="float" orientation="portrait"><label>Figure 4c.</label><caption><p>Vulva, dorsal view.</p></caption><graphic xmlns:xlink="http://www.w3.org/1999/xlink" xlink:href="biodiversity_data_journal-3-e4419-g004_c.jpg" xlink:type="simple" position="float" orientation="portrait" id="oo_49664.jpg"/></fig></fig-group><fig id="F1660780" position="float" orientation="portrait"><label>Figure 4a.</label><caption><p>Male palp, prolateral view</p></caption><graphic xmlns:xlink="http://www.w3.org/1999/xlink" xlink:href="biodiversity_data_journal-3-e4419-g004_a.jpg" xlink:type="simple" position="float" orientation="portrait" id="oo_49656.jpg"/></fig><fig id="F1660781" position="float" orientation="portrait"><label>Figure 4b.</label><caption><p>Ditto, retrolateral view</p></caption><graphic xmlns:xlink="http://www.w3.org/1999/xlink" xlink:href="biodiversity_data_journal-3-e4419-g004_b.jpg" xlink:type="simple" position="float" orientation="portrait" id="oo_49660.jpg"/></fig><fig id="F1660782" position="float" orientation="portrait"><label>Figure 4c.</label><caption><p>Vulva, dorsal view.</p></caption><graphic xmlns:xlink="http://www.w3.org/1999/xlink" xlink:href="biodiversity_data_journal-3-e4419-g004_c.jpg" xlink:type="simple" position="float" orientation="portrait" id="oo_49664.jpg"/></fig></tp:treatment-sec><ref-list><ref id="B1177357"><element-citation xmlns:xlink="http://www.w3.org/1999/xlink" publication-type="article" xlink:type="simple"><person-group person-group-type="author"><name name-style="western"><surname>Brignoli</surname><given-names>P. M.</given-names></name></person-group><year>1978</year><article-title>Ragni di Turchia V. Specie nuove o interessanti, cavernicole ed epigee, di varie famiglie (Araneae)</article-title><source>Revue suisse de Zoologie</source><volume>85</volume><fpage>461</fpage><lpage>541</lpage><comment content-type="language">Italian</comment><pub-id pub-id-type="doi">10.5962/bhl.part.82243</pub-id></element-citation></ref><ref id="B1177377"><element-citation xmlns:xlink="http://www.w3.org/1999/xlink" publication-type="article" xlink:type="simple"><person-group person-group-type="author"><name name-style="western"><surname>Deeleman-Reinhold</surname><given-names>C. L.</given-names></name></person-group><year>1993</year><article-title>The genus <italic><tp:taxon-name><tp:taxon-name-part taxon-name-part-type="genus">Rhode</tp:taxon-name-part></tp:taxon-name></italic> and the harpacteine genera <italic><tp:taxon-name><tp:taxon-name-part taxon-name-part-type="genus">Stalagtia</tp:taxon-name-part></tp:taxon-name></italic>, <italic><tp:taxon-name><tp:taxon-name-part taxon-name-part-type="genus">Folkia</tp:taxon-name-part></tp:taxon-name></italic>, <italic><tp:taxon-name><tp:taxon-name-part taxon-name-part-type="genus">Minotauria</tp:taxon-name-part></tp:taxon-name></italic>, and <italic><tp:taxon-name><tp:taxon-name-part taxon-name-part-type="genus">Kaemis</tp:taxon-name-part></tp:taxon-name></italic> (Araneae, Dysderidae) of Yugoslavia nad Crete, with remark on the genus <italic><tp:taxon-name><tp:taxon-name-part taxon-name-part-type="genus">Harpactea</tp:taxon-name-part></tp:taxon-name></italic></article-title><source>Revue Arachnologique</source><volume>10</volume><issue>6</issue><fpage>105</fpage><lpage>135</lpage></element-citation></ref></ref-list></tp:taxon-treatment>
